# Supplementary material for: A novel sORF gene mutant strain of Yersinia pestis vaccine EV76 offers enhanced safety and improved protection against plague
Source: PLoS Pathog. 2024 Mar 28;20(3):e1012129. doi: 10.1371/journal.ppat.1012129 (PMC11020802; doi:10.1371/journal.ppat.1012129)
Supplement: S1 Data — (XLSX) [file ppat.1012129.s007.xlsx]

## Sheet: Fig 1B
Body weight change (g)
	No. (mice)	Day 0	Day 1	Day 2	Day 3	Day 4	Day 5	Day 6	Day 7	Day 8	Day 9	Day 10	Day 11	Day 12	Day 13	Day 14
EV76	115	18	17	16.2	15.4	14.9	15.2	16.6	17.7	17.9	17.6	17.9	18.1	18.5	18.9	19.5
	121	19	18.7	17.1	16.7	18.6	19	19	18.8	19.7	19.3	19.7	19.7	20.1	20.5	21.2
	102	18	17.4	17.6	16.7	17.3	17.4	17.8	17.9	18.8	18.1	18.9	18.7	18.4	18.8	19.2
	136	19.7	19.2	18.8	17.4	17.3	18.2	19.1	18.4	19.3	19.5	19.7	19.9	19.8	20	20.6
	145	18.3	18	16.3	15.3	14.8	15.5	16.6	16.6	17.2	17.3	17	17.2	17.4	17.2	18.6
	148	19.2	19	17.8	17.2	17	17.4	18.1	18.2	18.8	18.5	18.8	18.8	19	19.2	20
	153	18.1	17.6	16.4	15.8	16.9	17.2	17.4	17.5	18.1	18.1	17.8	17.7	18.3	18.2	19
	159	18.5	18.7	17.2	16.6	18.2	18.7	18.8	18.9	20.1	19.8	19.1	19.2	19.7	20.3	20.9
	166	18.9	18.2	17	16.7	18	17.5	18.4	18.4	19.3	18.6	18.9	19.1	20	20.1	20.8
	170	19.4	18.7	17.4	16.7	16.7	18.1	18.5	18.6	18.9	18.6	19	19.3	19.8	19.4	20.2
EVΔyp2	123	18	17.7	16	16.4	17.5	17.6	17.6	17.8	18	17.9	17.9	17.8	18.4	18.5	19.4
	107	18.2	16.8	16.2	16.7	17.3	17.5	17.3	18.2	18.1	18.2	18.5	18	18.2	18.4	19
	111	18.7	17.7	16.6	16.3	17.2	18.8	18.7	19.2	19.3	19.1	19.5	19.6	19.6	19.9	20.5
	130	19	18.8	16.4	16.5	16.8	17.8	17.8	18.9	19.1	18.8	19.2	19.2	19.7	20.1	20.5
	132	19.6	18.6	17.3	17.3	18.5	18.6	18.7	18.7	19.5	19.4	19.6	19.4	19.8	19.5	20.5
	158	18.3	17.5	15.9	16.1	17.2	18.1	18.4	18.6	19.3	19.2	19.8	19.7	20	19.7	20.4
	161	19.2	18.9	17.7	19	19.1	18.9	19.3	20.2	20.3	20	20.3	20.3	20.6	21	21.5
	162	19.5	19.6	17.6	18	18.6	18.8	18.5	19.9	20.2	19.6	19.9	19.8	19.5	20	20.8
	163	18.5	18.1	16.7	16.2	17.4	17.3	17.8	18.2	18.7	18.1	18.5	18.7	18.8	19.2	20.5
	169	19.1	18.6	16.7	16.5	16.6	17.4	19	19.1	20.2	19.9	20	19.8	19.7	20.2	20.8
EVΔyp1	150	18	18.3	17.3	19.8	18.3	18.2	18.4	18.5	19.2	19	18.9	18.8	19.5	19.4	20.2
	112	18.5	17.4	17	17.8	18.2	18.2	17.8	17.9	18.5	18.6	18.2	17.8	18.2	19	20
	113	18.2	17.5	17.3	17.1	17.6	17.4	17.4	17.6	18.3	17.2	17.5	18.2	18.3	18.1	19.1
	119	19.3	18.4	18.4	18.2	18.5	18.3	17.4	18.2	18.6	18.6	18	17.8	18.3	18.7	20.4
	124	19.1	18.6	18.3	18.7	18.5	18.2	18.7	19.3	19.4	19.8	19.1	18.9	19.4	19.9	20.7
	125	18.7	18.2	18	18.6	18.7	19.1	18.5	18.5	18.8	18.8	18.3	18.5	18.3	18.5	19.2
	135	19.2	17.6	16.8	17.4	18.2	18.2	18.3	18.3	18.4	18.3	18.2	18.2	18.4	18.7	19.7
	152	19.6	19.5	18.3	18.6	19	18.7	18.8	19.1	19.3	19.4	19.5	19.8	19.8	20.5	21.3
	157	19.3	18.3	19.4	19.8	19.3	19.7	19.2	19.7	19.3	19.4	19.8	18.8	18.8	19.1	20.1
	160	18.3	17.6	17.7	17.8	18.1	17.8	18.4	18.4	18.7	18.3	18.8	18.4	19.1	18.9	20.1
EVΔyp1&yp2	151	18	16.8	15.9	16.6	17.5	17.9	18.1	18.5	18.4	17.9	18.2	18.4	18.8	18.8	19.8
	117	18.5	18.1	17.4	17.1	17.4	17.5	17.4	17.7	18	17.7	18.3	18.33	18.3	18.1	19
	126	19.1	18.2	17.1	16.7	17.9	18.5	18.7	18.6	19.1	18.8	18.6	18.7	19.4	19	20.3
	131	18.9	18.4	16.6	16	16.2	16.9	16.9	17.4	17.6	17.9	17.5	18.2	17.9	18.5	18.8
	140	18.3	17.2	15.6	15.7	17.2	17.2	17.1	17.7	18.4	17.9	17.6	17.9	18.6	18.8	18.8
	141	19.2	19.5	18.4	18.7	19	18.6	19.4	19.5	19.8	19.4	19.5	19.4	19.8	20.3	20.7
	143	19.2	18.1	17.7	16.5	18.8	18.4	18.5	18.8	19.4	18.7	19.1	18.8	19.4	19.9	19.8
	146	19.4	19.3	17.2	16.4	18.1	19	19.3	19.2	19.7	19.8	19.8	19.5	19.8	20	20.7
	154	18.2	17.6	16.2	16.1	16.7	16.7	16.8	16.9	17.6	17.2	17.8	18	18.4	18.1	18.8
	155	19.6	19.2	17.8	17.7	18.4	18	18.1	18.4	18.9	18.6	18.5	18.2	19.1	19.5	19.5
PBS	103	18.1	18.3	18.3	18.1	18.1	18.3	18.6	19.1	19.4	19	19.2	19.2	19.1	19.4	20.3
	116	19.7	20.6	21.2	20.6	20.7	20	20.4	20.5	21.1	20.7	20.6	20.6	20.8	21	21.1
	122	18.1	18.3	18.2	18.4	18.3	17.8	17.9	18.4	18.4	18.9	18.3	17.8	18.2	18.5	19.2
	127	18.5	18.7	18.8	18.8	18.9	18.7	18.8	19.4	19.5	18.9	19.3	19.2	19.7	19.6	20.3
	128	19.1	19.4	19.3	18.9	19.6	19.5	19.5	19.6	19.5	19.6	19.5	19.4	19.5	19.8	20.3
	129	19.1	19.8	20	20.1	20.3	19.8	20.1	20.4	21.3	20.8	20.5	20.7	20.6	21	21.8
	142	18.3	19.3	19.6	18.9	19.3	18.9	18.7	18.8	19.1	19	19	19	19.3	19.3	19.8
	144	18.9	19.2	18.9	18.4	18.7	18.6	18.2	19.1	18.6	19.1	18.9	18.8	18.7	19.2	20.7
	147	19.2	19.8	19.6	19.1	19.3	18.8	19	19.6	19.7	19.6	19.5	19.2	19.2	19.5	20.4
	149	19.4	19.3	19.4	18.9	19.1	19	18.8	19.6	19.8	19.6	19.5	19	19	19.4	20.5
Body weight change (%)
	No. (mice)	Day 0	Day 1		Day 2		Day 3		Day 4		Day 5		Day 6		Day 7		Day 8		Day 9		Day 10		Day 11		Day 12		Day 13		Day 14
EV76	115	100	94.44	Mean=97.532	90	Mean=91.821	85.56	Mean=87.92	82.78	Mean=90.708	84.44	Mean=93.083	92.22	Mean=96.35	98.33	Mean=96.77	99.44	Mean=100.563	97.78	Mean=99.111	99.44	Mean=99.846	100.56	Mean=100.317	102.78	Mean=102.081	105	Mean=102.947	108.33	Mean=106.907
	121	100	98.42		90		87.89		97.89		100		100		98.95		103.68		101.58		103.68		103.68		105.79		107.89		111.58
	102	100	96.67		97.78		92.78		96.11		96.67		98.89		99.44		104.44		100.56		105		103.89		102.22		104.44		106.67
	136	100	97.46		95.43		88.32		87.82		92.39		96.95		93.4		97.97		98.98		100		101.02		100.51		101.52		104.57
	145	100	98.36		89.07		83.61		80.87		84.7		90.71		90.71		93.99		94.54		92.9		93.99		95.08		93.99		101.64
	148	100	98.96	S.D=1.8049	92.71	S.D=2.8743	89.58	S.D=2.5371	88.54	S.D=6.3364	90.63	S.D=5.5799	94.27	S.D=3.3851	94.79	S.D=3.2745	97.92	S.D=4.2287	96.35	S.D=3.5423	97.92	S.D=3.5095	97.92	S.D=3.1629	98.96	S.D=3.494	100	S.D=4.641	104.17	S.D=3.6934
	153	100	97.24		90.61		87.29		93.37		95.03		96.13		96.69		100		100		98.34		97.79		101.1		100.55		104.97
	159	100	101.08		92.97		89.73		98.38		101.08		101.62		102.16		108.65		107.03		103.24		103.78		106.49		109.73		112.97
	166	100	96.3		89.95		88.36		95.24		92.59		97.35		97.35		102.12		98.41		100		101.06		105.82		106.35		110.05
	170	100	96.39		89.69		86.08		86.08		93.3		95.36		95.88		97.42		95.88		97.94		99.48		102.06		100		104.12
EVΔyp2	123	100	98.33	Mean=96.894	88.89	Mean=88.83	91.11	Mean=89.836	97.22	Mean=93.687	97.78	Mean=96.141	97.78	Mean=97.356	98.89	Mean=100.372	100	Mean=102.43	99.44	Mean=101.114	99.44	Mean=102.711	98.89	Mean=102.229	102.22	Mean=103.307	102.78	Mean=104.471	107.78	Mean=108.413
	107	100	92.31		89.01		91.76		95.05		96.15		95.05		100		99.45		100		101.65		98.9		100		101.1		104.4
	111	100	94.65		88.77		87.17		91.98		100.53		100		102.67		103.21		102.14		104.28		104.81		104.81		106.42		109.63
	130	100	98.95		86.32		86.84		88.42		93.68		93.68		99.47		100.53		98.95		101.05		101.05		103.68		105.79		107.89
	132	100	94.9		88.27		88.27		94.39		94.9		95.41		95.41		99.49		98.98		100		98.98		101.02		99.49		104.59
	158	100	95.63	S.D=2.461	86.89	S.D=1.757	87.98	S.D=3.854	93.99	S.D=3.7722	98.91	S.D=2.8849	100.55	S.D=2.6243	101.64	S.D=2.6871	105.46	S.D=2.6241	104.92	S.D=2.5539	108.2	S.D=2.8948	107.65	S.D=3.0971	109.29	S.D=3.0771	107.65	S.D=3.0653	111.48	S.D=2.6672
	161	100	98.44		92.19		98.96		99.48		98.44		100.52		105.21		105.73		104.17		105.73		105.73		107.29		109.38		111.98
	162	100	100.51		90.26		92.31		95.38		96.41		94.87		102.05		103.59		100.51		102.05		101.54		100		102.56		106.67
	163	100	97.84		90.27		87.57		94.05		93.51		96.22		98.38		101.08		97.84		100		101.08		101.62		103.78		110.81
	169	100	97.38		87.43		86.39		86.91		91.1		99.48		100		105.76		104.19		104.71		103.66		103.14		105.76		108.9
EVΔyp1	150	100	101.67	Mean=96.407	96.11	Mean=94.857	110	Mean=97.725	101.67	Mean=98.01	101.11	Mean=97.688	102.22	Mean=97.23	102.78	Mean=98.59	106.67	Mean=100.218	105.56	Mean=99.598	105	Mean=99.025	104.44	Mean=98.454	108.33	Mean=100.014	107.78	Mean=101.417	112.22	Mean=106.729
	112	100	94.05		91.89		96.22		98.38		98.38		96.22		96.76		100		100.54		98.38		96.22		98.38		102.7		108.11
	113	100	96.15		95.05		93.96		96.7		95.6		95.6		96.7		100.55		94.51		96.15		100		100.55		99.45		104.95
	119	100	95.34		95.34		94.3		95.85		94.82		90.16		94.3		96.37		96.37		93.26		92.23		94.82		96.89		105.7
	124	100	97.38		95.81		97.91		96.86		95.29		97.91		101.05		101.57		103.66		100		98.95		101.57		104.19		108.38
	125	100	97.33	S.D=2.8043	96.26	S.D=3.4221	99.47	S.D=5.4173	100	S.D=2.1468	102.14	S.D=3.0425	98.93	S.D=3.3896	98.93	S.D=2.9261	100.53	S.D=3.0689	100.53	S.D=3.4943	97.86	S.D=3.7195	98.93	S.D=3.4628	97.86	S.D=4.0883	98.93	S.D=3.5914	102.67	S.D=3.2081
	135	100	91.67		87.5		90.63		94.79		94.79		95.31		95.31		95.83		95.31		94.79		94.79		95.83		97.4		102.6
	152	100	99.49		93.37		94.9		96.94		95.41		95.92		97.45		98.47		98.98		99.49		101.02		101.02		104.59		108.67
	157	100	94.82		100.52		102.59		100		102.07		99.48		102.07		100		100.52		102.59		97.41		97.41		98.96		104.15
	160	100	96.17		96.72		97.27		98.91		97.27		100.55		100.55		102.19		100		102.73		100.55		104.37		103.28		109.84
EVΔyp1&yp2	151	100	93.33	Mean=96.777	88.33	Mean=90.15	92.22	Mean=88.918	97.22	Mean=94.051	99.44	Mean=94.855	100.56	Mean=95.691	102.78	Mean=96.981	102.22	Mean=99.204	99.44	Mean=97.598	101.11	Mean=98.146	102.22	Mean=98.456	104.44	Mean=100.606	104.44	Mean=101.378	110	Mean=104.161
	117	100	97.84		94.05		92.43		94.05		94.59		94.05		95.68		97.3		95.68		98.92		99.08		98.92		97.84		102.7
	126	100	95.29		89.53		87.43		93.72		96.86		97.91		97.38		100		98.43		97.38		97.91		101.57		99.48		106.28
	131	100	97.35		87.83		84.66		85.71		89.42		89.42		92.06		93.12		94.71		92.59		96.3		94.71		97.88		99.47
	140	100	93.99		85.25		85.79		93.99		93.99		93.44		96.72		100.55		97.81		96.17		97.81		101.64		102.73		102.73
	141	100	101.56	S.D=2.6075	95.83	S.D=3.1392	97.4	S.D=4.1566	98.96	S.D=3.7214	96.88	S.D=3.1383	101.04	S.D=3.9681	101.56	S.D=3.5303	103.13	S.D=3.1699	101.04	S.D=2.6825	101.56	S.D=3.1221	101.04	S.D=2.6386	103.13	S.D=2.8515	105.73	S.D=2.865	107.81	S.D=3.4666
	143	100	94.27		92.19		85.94		97.92		95.83		96.35		97.92		101.04		97.4		99.48		97.92		101.04		103.65		103.13
	146	100	99.48		88.66		84.54		93.3		97.94		99.48		98.97		101.55		102.06		102.06		100.52		102.06		103.09		106.7
	154	100	96.7		89.01		88.46		91.76		91.76		92.31		92.86		96.7		94.51		97.8		98.9		101.1		99.45		103.3
	155	100	97.96		90.82		90.31		93.88		91.84		92.35		93.88		96.43		94.9		94.39		92.86		97.45		99.49		99.49
PBS	103	100	101.1	Mean=102.274	101.1	Mean=102.582	100	Mean=100.957	100	Mean=102.061	101.1	Mean=100.534	102.76	Mean=100.852	105.52	Mean=103.243	107.18	Mean=104.241	104.97	Mean=103.615	106.08	Mean=103.14	106.08	Mean=102.396	105.52	Mean=103.042	107.18	Mean=104.416	112.15	Mean=108.513
	116	100	104.57		107.61		104.57		105.08		101.52		103.55		104.06		107.11		105.08		104.57		104.57		105.58		106.6		107.11
	122	100	101.1		100.55		101.66		101.1		98.34		98.9		101.66		101.66		104.42		101.1		98.34		100.55		102.21		106.08
	127	100	101.08		101.62		101.62		102.16		101.08		101.62		104.86		105.41		102.16		104.32		103.78		106.49		105.95		109.73
	128	100	101.57		101.05		98.95		102.62		102.09		102.09		102.62		102.09		102.62		102.09		101.57		102.09		103.66		106.28
	129	100	103.66	S.D=1.8568	104.71	S.D=2.8559	105.24	S.D=2.7963	106.28	S.D=2.7712	103.66	S.D=2.2164	105.24	S.D=2.939	106.81	S.D=1.9822	111.52	S.D=3.7115	108.9	S.D=2.387	107.33	S.D=2.463	108.38	S.D=3.486	107.85	S.D=3.5381	109.95	S.D=3.1191	114.14	S.D=2.8589
	142	100	105.46		107.1		103.28		105.46		103.28		102.19		102.73		104.37		103.83		103.83		103.83		105.46		105.46		108.2
	144	100	101.59		100		97.35		98.94		98.41		96.3		101.06		98.41		101.06		100		99.47		98.94		101.59		109.52
	147	100	103.13		102.08		99.48		100.52		97.92		98.96		102.08		102.6		102.08		101.56		100		100		101.56		106.25
	149	100	99.48		100		97.42		98.45		97.94		96.91		101.03		102.06		101.03		100.52		97.94		97.94		100		105.67

## Sheet: Fig 3A
Bacterial loads in organs of mice inoculated with the EV76-derived candidate vaccines. (inoculated with 1×107 CFU)													Bacterial loads in organs of mice inoculated with the EV76-derived candidate vaccines. (inoculated with 1×107 CFU)
Bilateral inguinal lymph nodes -1 d (CFU)													Bilateral inguinal lymph nodes -1 d (CFU) log 10
	1	2	3	4	5	6	7	8	9	10				1	2	3	4	5	6	7	8	9	10	Mean	S.D
EV76Δyp1	133	0	33	100	0	0	0	0	0	0			EV76Δyp1	2.12385	0	1.51851	2	0	0	0	0	0	0	0.564237	0.92093
EV76Δyp2	4267	333	1167	1567	0	600	633	1133	0	0			EV76Δyp2	3.63012	2.52244	3.06707	3.19507	0	2.77815	2.8014	3.05423	0	0	2.10485	1.48123
EV76Δyp1&yp2	400	633	0	33	2867	200	0	833	3125000	5000			EV76Δyp1&yp2	2.60206	2.8014	0	1.51851	3.45743	2.30103	0	2.92065	6.49485	3.69897	2.57949	1.88653
EV76	667	33	0	0	67	0	0	433	500	0			EV76	2.82413	1.51851	0	0	1.82607	0	0	2.63649	2.69897	0	1.15042	1.27441
Bilateral inguinal lymph nodes -3 d (CFU)													Bilateral inguinal lymph nodes -3 d (CFU) log10
	1	2	3	4	5	6	7	8	9	10				1	2	3	4	5	6	7	8	9	10	Mean	S.D
EV76Δyp1	0	30	40	25	0	5	0	0	0	5			EV76Δyp1	0	1.47712	1.60206	1.39794	0	0.69897	0	0	0	0.69897	0.587506	0.68542
EV76Δyp2	1290	0	815	0	0	0	5	50	1615	0			EV76Δyp2	3.11059	0	2.91116	0	0	0	0.69897	1.69897	3.20817	0	1.16279	1.42585
EV76Δyp1&yp2	0	0	5	1245	0	225	0	0	85	0			EV76Δyp1&yp2	0	0	0.69897	3.09517	0	2.35218	0	0	1.92942	0	0.807574	1.19268
EV76	5	1415	30	0	0	25	80	0	0	48333			EV76	0.69897	3.15076	1.47712	0	0	1.39794	1.90309	0	0	4.68424	1.33121	1.57743
Bilateral inguinal lymph nodes -6 d (CFU)													Bilateral inguinal lymph nodes -6 d (CFU) log10
	1	2	3	4	5	6	7	8	9	10				1	2	3	4	5	6	7	8	9	10	Mean	S.D
EV76Δyp1	0	35	0	0	0	0	0	0	5	5			EV76Δyp1	0	1.54407	0	0	0	0	0	0	0.69897	0.69897	0.294201	0.526595
EV76Δyp2	0	0	0	0	0	0	0	0	0	0			EV76Δyp2	0	0	0	0	0	0	0	0	0	0	0	0
EV76Δyp1&yp2	0	35	0	0	0	0	0	0	0	5			EV76Δyp1&yp2	0	1.54407	0	0	0	0	0	0	0	0.69897	0.224304	0.513115
EV76	0	0	0	0	0	0	0	0	85	0			EV76	0	0	0	0	0	0	0	0	1.92942	0	0.192942	0.610136

## Sheet: Fig 3B
Bacterial loads in organs of mice inoculated with the EV76-derived candidate vaccines. (inoculated with 1×107 CFU)													Bacterial loads in organs of mice inoculated with the EV76-derived candidate vaccines. (inoculated with 1×107 CFU)
0.1g Spleens-1 d (CFU)													0.1g Spleens-1 d (CFU) log10
	1	2	3	4	5	6	7	8	9	10				1	2	3	4	5	6	7	8	9	10	Mean	S.D
EV76Δyp1	0	0	0	0	0	0	0	0	0	0			EV76Δyp1	0	0	0	0	0	0	0	0	0	0	0	0
EV76Δyp2	265	0	0	0	2820	1238	0	930	0	0			EV76Δyp2	2.42325	0	0	0	3.45025	3.09272	0	2.96848	0	0	1.19347	1.56025
EV76Δyp1&yp2	8770	181	0	507	1667	3579	7607	6341	12311	2380			EV76Δyp1&yp2	3.943	2.25768	0	2.70501	3.22194	3.55376	3.88121	3.80216	4.09029	3.37658	3.08316	1.22767
EV76	149543	800	3604	1784	932018	376404	198067	33755	1856	8941			EV76	5.17477	2.90309	3.55678	3.25139	5.96942	5.57565	5.29681	4.52834	3.26858	3.95139	4.34762	1.1051
0.1g Spleens -3 d (CFU)													0.1g Spleens -3 d (CFU) log10
	1	2	3	4	5	6	7	8	9	10				1	2	3	4	5	6	7	8	9	10	Mean	S.D
EV76Δyp1	0	0	20	0	0	14706	0	0	0	0			EV76Δyp1	0	0	1.30103	0	0	4.16749	0	0	0	0	0.546852	1.33626
EV76Δyp2	0	5847.95	0	0	0	0	0	0	79044	0			EV76Δyp2	0	3.767	0	0	0	0	0	0	4.89787	0	0.866487	1.84606
EV76Δyp1&yp2	914	0	0	0	12610	0	0	0	0	255			EV76Δyp1&yp2	2.96095	0	0	0	4.10072	0	0	0	0	2.40654	0.94682	1.57797
EV76	19685	43928	182331	72751	64935	201952	0	84688	72844	0			EV76	4.29414	4.64274	5.26086	4.86184	4.81248	5.30525	0	4.92782	4.86239	0	3.89675	2.07348
0.1g Spleens -6 d (CFU)													0.1g Spleens -6 d (CFU) log10
	1	2	3	4	5	6	7	8	9	10				1	2	3	4	5	6	7	8	9	10	Mean	S.D
EV76Δyp1	5	0	0	0	0	0	0	0	0	0			EV76Δyp1	0.69897	0	0	0	0	0	0	0	0	0	0.069897	0.221034
EV76Δyp2	0	0	0	0	0	0	0	0	0	0			EV76Δyp2	0	0	0	0	0	0	0	0	0	0	0	0
EV76Δyp1&yp2	5	0	0	0	0	0	0	0	0	0			EV76Δyp1&yp2	0.69897	0	0	0	0	0	0	0	0	0	0.069897	0.221034
EV76	0	405	0	0	414	503	0	0	6177	0			EV76	0	2.60746	0	0	2.617	2.70157	0	0	3.79078	0	1.17168	1.54875

## Sheet: Fig 3C
Bacterial loads in organs of mice inoculated with the EV76-derived candidate vaccines. (inoculated with 1×107 CFU)													Bacterial loads in organs of mice inoculated with the EV76-derived candidate vaccines. (inoculated with 1×107 CFU)
0.1g Livers-1 d (CFU)													0.1g Livers-1 d (CFU) log10
	1	2	3	4	5	6	7	8	9	10				1	2	3	4	5	6	7	8	9	10	Mean	S.D
EV76Δyp1	0	7	0	0	0	0	0	0	0	0			EV76Δyp1	0	0.845098	0	0	0	0	0	0	0	0	0.0845098	0.267243
EV76Δyp2	0	7	0	0	0	0	0	0	0	7			EV76Δyp2	0	0.845098	0	0	0	0	0	0	0	0.845098	0.16902	0.356325
EV76Δyp1&yp2	0	0	28	10	0	0	0	0	0	0			EV76Δyp1&yp2	0	0	1.44716	1	0	0	0	0	0	0	0.244716	0.526562
EV76	0	0	0	0	10	0	0	0	0	0			EV76	0	0	0	0	1	0	0	0	0	0	0.1	0.316228
0.1g Livers -3 d (CFU)													0.1g Livers -3 d (CFU) log10
	1	2	3	4	5	6	7	8	9	10				1	2	3	4	5	6	7	8	9	10	Mean	S.D
EV76Δyp1	126	0	0	0	0	0	0	0	5	22			EV76Δyp1	2.10037	0	0	0	0	0	0	0	0.69897	1.34242	0.414176	0.744371
EV76Δyp2	0	0	0	7	0	0	0	0	0	0			EV76Δyp2	0	0	0	0.845098	0	0	0	0	0	0	0.0845098	0.267243
EV76Δyp1&yp2	0	0	0	0	0	0	0	0	8	28			EV76Δyp1&yp2	0	0	0	0	0	0	0	0	0.90309	1.44716	0.235025	0.511802
EV76	0	0	91	0	231	94	5	0	193	0			EV76	0	0	1.95904	0	2.36361	1.97313	0.69897	0	2.28556	0	0.928031	1.07588
0.1g Livers -6 d (CFU)													0.1g Livers -6 d (CFU) log10
	1	2	3	4	5	6	7	8	9	10				1	2	3	4	5	6	7	8	9	10	Mean	S.D
EV76Δyp1	0	0	0	0	0	0	0	0	0	0			EV76Δyp1	0	0	0	0	0	0	0	0	0	0	0	0
EV76Δyp2	0	6	0	0	0	0	0	0	102	0			EV76Δyp2	0	0.778151	0	0	0	0	0	0	2.0086	0	0.278675	0.655184
EV76Δyp1&yp2	0	0	0	0	33	0	0	0	0	0			EV76Δyp1&yp2	0	0	0	0	1.51851	0	0	0	0	0	0.151851	0.480196
EV76	16	0	5	0	0	6	0	7	0	0			EV76	1.20412	0	0.69897	0	0	0.778151	0	0.845098	0	0	0.352634	0.47313

## Sheet: Fig 4C
Histopathological scores of mouse tissues following inoculation with the EV76-derived candidate vaccines (inoculated with 1×107 CFU)
Inguinal Lymph Nodes 3 d
Group	No.	Histopathological scores
		necrosis	congestion	inflammatory cell inffiltration	connective tissue hyperplasia	Sum
EV76Δyp2	1	4	1	0	0	5
	2	3	2	2	2	9
	3	4	1	1	2	8
	4	4	1	3	4	12
	5	0	0	0	0	0
	Mean	3	1	1.2	1.6	6.8	S.D = 4.5497
EV76Δyp1	1	1	0	1	2	4
	2	0	0	0	1	1
	3	0	0	0	0	0
	4	0	0	0	0	0
	5	0	0	0	2	2
	Mean	0.2	0	0.2	1	1.4	S.D = 1.6733
EV76Δyp1&yp2	1	2	0	1	1	4
	2	0	0	0	0	0
	3	3	0	0	1	4
	4	2	0	4	4	10
	5	4	0	3	3	10
	Mean	2.2	0	1.6	1.8	5.6	S.D = 4.3359
EV76	1	2	1	1	3	7
	2	0	0	1	2	3
	3	4	0	3	4	11
	4	4	1	1	4	10
	5	4	1	2	4	11
	Mean	2.8	0.6	1.6	3.4	8.4	S.D = 3.4351
Spleen 3 d
Group	No.	Histopathological scores
		expansion of germinal centers	extramedullary hematopoiesis	mild increase of multinucleated giant cells	inflammatory cell infiltration	congestion	Sum
EV76Δyp2	1	0	2	1	3	0	6
	2	1	4	1	3	0	9
	3	0	3	1	3	0	7
	4	0	3	1	2	0	6
	5	0	3	1	2	2	8
	Mean	0.2	3	1	2.6	0.4	7.2	S.D = 1.3038
EV76Δyp1	1	0	4	1	1	0	6
	2	0	3	1	1	0	5
	3	0	2	1	1	0	4
	4	0	4	1	1	0	6
	5	0	3	1	1	2	7
	Mean	0	3.2	1	1	0.4	5.6	S.D = 1.1402
EV76Δyp1&yp2	1	0	4	1	3	0	8
	2	0	4	1	2	0	7
	3	0	1	1	2	0	4
	4	0	4	1	1	0	6
	5	0	2	1	1	0	4
	Mean	0	3	1	1.8	0	5.8	S.D = 1.7889
EV76	1	0	4	1	1	0	6
	2	0	4	1	2	0	7
	3	0	4	1	2	0	7
	4	1	3	2	2	0	8
	5	0	4	1	1	0	6
	Mean	0.2	3.8	1.2	1.6	0	6.8	S.D = 0.8367
Liver 3 d
Group	No.	Histopathological scores
		degeneration of hepatocytes	inflammatory cell infiltration	hyperplasia	extramedullary hematopoiesis	congestion	Sum
EV76Δyp2	1	2	0	0	0	2	4
	2	0	0	0	0	2	2
	3	0	0	1	0	0	1
	4	3	0	0	0	1	4
	5	2	0	0	0	0	2
	Mean	1.4	0	0.2	0	1	2.6	S.D = 1.3416
EV76Δyp1	1	0	0	0	0	0	0
	2	0	1	0	0	0	1
	3	0	0	0	0	0	0
	4	2	0	0	0	0	2
	5	0	0	0	0	0	0
	Mean	0.4	0.2	0	0	0	0.6	S.D = 0.8944
EV76Δyp1&yp2	1	2	0	0	0	2	4
	2	1	0	0	0	1	2
	3	0	0	0	0	1	1
	4	0	0	0	1	0	1
	5	0	0	0	0	0	0
	Mean	0.6	0	0	0.2	0.8	1.6	S.D = 1.5166
EV76	1	0	0	0	0	2	2
	2	0	0	0	0	2	2
	3	1	1	0	0	1	3
	4	0	0	0	1	1	2
	5	0	0	0	0	0	0
	Mean	0.2	0.2	0	0.2	1.2	1.8	S.D = 1.0954
Lung 3 d
Group	No.	Histopathological scores
		degree of pulmonary alveolar wall thickening	inflammatory cell infiltration	hemorrhage	congestion	Sum
EV76Δyp2	1	2	1	0	0	3
	2	1	1	0	0	2
	3	2	2	0	0	4
	4	2	3	1	0	6
	5	1	1	0	0	2
	Mean	1.6	1.6	0.2	0	3.4	S.D = 1.6733
EV76Δyp1	1	0	1	2	0	3
	2	1	2	0	0	3
	3	2	2	1	0	5
	4	1	1	1	0	3
	5	3	2	1	0	6
	Mean	1.4	1.6	1	0	4	S.D = 1.4142
EV76Δyp1&yp2	1	1	2	0	0	3
	2	1	1	0	0	2
	3	1	2	0	2	5
	4	3	2	2	0	7
	5	3	2	0	0	5
	Mean	1.8	1.8	0.4	0.4	4.4	S.D = 1.9494
EV76	1	1	2	0	0	3
	2	3	2	1	0	6
	3	2	2	3	0	7
	4	2	2	0	0	4
	5	3	2	0	0	5
	Mean	2.2	2	0.8	0	5	S.D = 1.5811

## Sheet: Fig 4D
Histopathological scores of mouse tissues following inoculation with the EV76-derived candidate vaccines (inoculated with 1×107 CFU)
Inguinal Lymph Nodes 6 d
Group	No.	Histopathological scores
		necrosis	congestion	inflammatory cell inffiltration	connective tissue hyperplasia	Sum
EV76Δyp2	1	0	0	1	2	3
	2	4	0	2	2	8
	3	0	0	2	2	4
	4	0	0	0	0	0
	5	0	0	0	1	1
	Mean	0.8	0	1	1.4	3.2	S.D = 3.1145
EV76Δyp1	1	0	0	0	0	0
	2	0	0	0	0	0
	3	0	0	0	0	0
	4	0	0	0	2	2
	5	0	0	0	2	2
	Mean	0	0	0	0.8	0.8	S.D = 1.0954
EV76Δyp1&yp2	1	0	0	0	0	0
	2	0	0	0	0	0
	3	0	0	0	0	0
	4	0	0	2	2	4
	5	0	0	0	0	0
	Mean	0	0	0.4	0.4	0.8	S.D = 1.7889
EV76	1	3	0	2	2	7
	2	3	0	3	3	9
	3	0	0	3	4	7
	4	0	0	1	3	4
	5	0	0	2	4	6
	Mean	1.2	0	2.2	3.2	6.6	S.D = 1.8166
Spleen 6 d
Group	No.	Histopathological scores
		expansion of germinal centers	massive extramedullary hematopoiesis	mild increase of multinucleated giant cells	inflammatory cell infiltration	congestion	Sum
EV76Δyp2	1	0	4	1	2	0	7
	2	0	4	2	0	0	6
	3	1	4	2	1	0	8
	4	1	4	2	1	0	8
	5	0	4	2	1	1	8
	Mean	0.4	4	1.8	1	0.2	7.4	S.D = 0.8944
EV76Δyp1	1	0	3	1	0	1	5
	2	2	4	1	0	0	7
	3	1	3	1	0	0	5
	4	0	4	1	1	0	6
	5	0	4	1	0	0	5
	Mean	0.6	3.6	1	0.2	0.2	5.6	S.D = 0.8944
EV76Δyp1&yp2	1	0	4	2	2	0	8
	2	0	4	1	1	0	6
	3	0	4	1	1	2	8
	4	0	4	1	1	0	6
	5	0	4	1	1	0	6
	Mean	0	4	1.2	1.2	0.4	6.8	S.D = 1.0954
EV76	1	0	4	2	2	0	8
	2	0	4	1	1	0	6
	3	0	4	1	1	0	6
	4	0	4	2	2	0	8
	5	0	4	1	1	0	6
	Mean	0	4	1.4	1.4	0	6.8	S.D = 1.0954
Liver 6 d
Group	No.	Histopathological scores
		degeneration of hepatocytes	inflammatory cell infiltration	hyperplasia	extramedullary hematopoiesis	congestion	Sum
EV76Δyp2	1	1	1	0	1	1	4
	2	0	1	0	0	0	1
	3	0	1	0	1	1	3
	4	0	1	0	0	0	1
	5	2	0	0	1	0	3
	Mean	0.6	0.8	0	0.6	0.4	2.4	S.D = 1.3416
EV76Δyp1	1	4	0	0	0	0	4
	2	2	0	0	0	1	3
	3	2	0	0	0	1	3
	4	2	0	0	0	1	3
	5	3	0	1	0	0	4
	Mean	2.6	0	0.2	0	0.6	3.4	S.D = 0.5477
EV76Δyp1&yp2	1	0	2	1	0	0	3
	2	0	1	1	0	0	2
	3	0	0	0	0	0	0
	4	1	0	0	0	0	1
	5	2	0	0	0	0	2
	Mean	0.6	0.6	0.4	0	0	1.6	S.D = 1.1402
EV76	1	0	0	0	1	0	1
	2	0	0	0	0	0	0
	3	0	0	0	1	2	3
	4	2	0	0	0	0	2
	5	0	0	0	0	0	0
	Mean	0.4	0	0	0.4	0.4	1.2	S.D = 1.3038
Lung 6 d
Group	No.	Histopathological scores
		degree of pulmonary alveolar wall thickening	inflammatory cell infiltration	hemorrhage	congestion	Sum
EV76Δyp2	1	2	2	1	0	5
	2	0	1	2	0	3
	3	1	1	0	0	2
	4	2	1	1	0	4
	5	0	1	1	0	2
	Mean	1	1.2	1	0	3.2	S.D = 1.3038
EV76Δyp1	1	2	2	1	0	5
	2	0	0	2	0	2
	3	2	2	0	1	5
	4	1	2	1	0	4
	5	2	2	1	0	5
	Mean	1.4	1.6	1	0.2	4.2	S.D = 1.3038
EV76Δyp1&yp2	1	1	2	0	0	3
	2	1	2	1	0	4
	3	1	1	2	0	4
	4	2	2	1	0	5
	5	0	1	0	0	1
	Mean	1	1.6	0.8	0	3.4	S.D = 1.5166
EV76	1	1	2	1	1	5
	2	0	0	0	0	0
	3	1	1	0	0	2
	4	2	1	0	0	3
	5	1	1	0	0	2
	Mean	1	1	0.2	0.2	2.4	S.D = 1.8166

## Sheet: Fig 5A
Anti-F1 IgG Titers (41 days post the initial immunization)
Group	1	2	3	4	5	6	7	8	9	10
EV76Δyp1	25600	51200	51200	102400	51200	51200	25600	51200	25600	12800
EV76Δyp2	409600	409600	102400	102400	409600	204800	409600	409600	204800	102400
EV76Δyp1&yp2	102400	102400	102400	102400	51200	25600	409600	204800	204800	204800
EV76	204800	204800	409600	409600	409600	409600	102400	204800	409600	819200
PBS	＜100	＜100	＜100	＜100	＜100	＜100	＜100	＜100	＜100	＜100
Anti-F1 IgG Titers (41 days post the initial immunization) log10
Group	1	2	3	4	5	6	7	8	9	10	Mean	S.D
EV76Δyp1	4.40824	4.70927	4.70927	5.0103	4.70927	4.70927	4.40824	4.70927	4.40824	4.10721	4.58886	0.253851
EV76Δyp2	5.61236	5.61236	5.0103	5.0103	5.61236	5.31133	5.61236	5.61236	5.31133	5.0103	5.37154	0.276627
EV76Δyp1&yp2	5.0103	5.0103	5.0103	5.0103	4.70927	4.40824	5.61236	5.31133	5.31133	5.31133	5.07051	0.341757
EV76	5.31133	5.31133	5.61236	5.61236	5.61236	5.61236	5.0103	5.31133	5.61236	5.91339	5.49195	0.253851
PBS	2	2	2	2	2	2	2	2	2	2	2	0

## Sheet: Fig 5B
Anti-LcrV IgG Titers (41 days post the initial immunization)
Group	1	2	3	4	5	6	7	8	9	10
EV76Δyp1	160	40	40	40	160	20	20	160	160	640
EV76Δyp2	320	80	160	40	40	40	320	320	80	80
EV76Δyp1&yp2	40	160	1280	80	40	20	80	40	40	20
EV76	80	160	40	80	320	2560	40	80	40	320
PBS	20	20	40	20	20	20	20	40	20	20
Anti-LcrV IgG Titers (41 days post the initial immunization) log10
Group	1	2	3	4	5	6	7	8	9	10	Mean	S.D
EV76Δyp1	2.20412	1.60206	1.60206	1.60206	2.20412	1.30103	1.30103	2.20412	2.20412	2.80618	1.90309	0.49158
EV76Δyp2	2.50515	1.90309	2.20412	1.60206	1.60206	1.60206	2.50515	2.50515	1.90309	1.90309	2.0235	0.380776
EV76Δyp1&yp2	1.60206	2.20412	3.10721	1.90309	1.60206	1.30103	1.90309	1.60206	1.60206	1.30103	1.81278	0.531914
EV76	1.90309	2.20412	1.60206	1.90309	2.50515	3.40824	1.60206	1.90309	1.60206	2.50515	2.11381	0.568514
PBS	1.30103	1.30103	1.60206	1.30103	1.30103	1.30103	1.30103	1.60206	1.30103	1.30103	1.36124	0.126925

## Sheet: Fig 5C
Anti-201Δcaf1-WCL IgG Titers (41 days post the initial immunization)
Group	1	2	3	4	5	6	7	8	9	10
EV76Δyp1	51200	102400	25600	25600	51200	25600	51200	51200	102400	25600
EV76Δyp2	102400	102400	102400	51200	25600	25600	51200	25600	204800	51200
EV76Δyp1&yp2	204800	25600	102400	102400	25600	3200	102400	12800	12800	12800
EV76	51200	25600	102400	51200	102400	204800	102400	102400	51200	25600
PBS	200	800	400	400	200	400	400	400	400	400
Anti-201Δcaf1-WCL IgG Titers (41 days post the initial immunization) log10
Group	1	2	3	4	5	6	7	8	9	10	Mean	S.D
EV76Δyp1	4.70927	5.0103	4.40824	4.40824	4.70927	4.40824	4.70927	4.70927	5.0103	4.40824	4.64906	0.237456
EV76Δyp2	5.0103	5.0103	5.0103	4.70927	4.40824	4.40824	4.70927	4.40824	5.31133	4.70927	4.76948	0.310902
EV76Δyp1&yp2	5.31133	4.40824	5.0103	5.0103	4.40824	3.50515	5.0103	4.10721	4.10721	4.10721	4.49855	0.568514
EV76	4.70927	4.40824	5.0103	4.70927	5.0103	5.31133	5.0103	5.0103	4.70927	4.40824	4.82968	0.290823
PBS	2.30103	2.90309	2.60206	2.60206	2.30103	2.60206	2.60206	2.60206	2.60206	2.60206	2.57196	0.170879

## Sheet: Fig 5E
Anti-201-WCL IgG1 Titers (41 days post the initial immunization)
Group	1	2	3	4	5	6	7	8	9	10
EV76Δyp1	51200	204800	12800	51200	12800	204800	51200	102400	51200	102400
EV76Δyp2	102400	102400	102400	102400	51200	51200	102400	25600	409600	204800
EV76Δyp1&yp2	819200	819200	819200	409600	25600	12800	819200	25600	102400	102400
EV76	51200	25600	102400	51200	25600	819200	204800	204800	102400	51200
PBS	＜100	＜100	＜100	＜100	＜100	＜100	＜100	＜100	＜100	＜100
Anti-201-WCL IgG2a Titers (41 days post the initial immunization)
Group	1	2	3	4	5	6	7	8	9	10
EV76Δyp1	25600	409600	6400	51200	12800	6400	25600	204800	204800	12800
EV76Δyp2	25600	409600	12800	204800	25600	6400	25600	204800	204800	409600
EV76Δyp1&yp2	3200	3200	12800	12800	1600	1600	3200	6400	3200	1600
EV76	51200	12800	51200	25600	25600	51200	12800	12800	6400	3200
PBS	＜100	＜100	＜100	＜100	＜100	＜100	＜100	＜100	＜100	＜100
Anti-201-WCL IgG1 Titers (41 days post the initial immunization) log10
Group	1	2	3	4	5	6	7	8	9	10	Mean	S.D
EV76Δyp1	4.70927	5.31133	4.10721	4.70927	4.10721	5.31133	4.70927	5.0103	4.70927	5.0103	4.76948	0.420964
EV76Δyp2	5.0103	5.0103	5.0103	5.0103	4.70927	4.70927	5.0103	4.40824	5.61236	5.31133	4.9802	0.331285
EV76Δyp1&yp2	5.91339	5.91339	5.91339	5.61236	4.40824	4.10721	5.91339	4.40824	5.0103	5.0103	5.22102	0.724281
EV76	4.70927	4.40824	5.0103	4.70927	4.40824	5.91339	5.31133	5.31133	5.0103	4.70927	4.95009	0.466354
PBS	2	2	2	2	2	2	2	2	2	2	2	0
Anti-201-WCL IgG2a Titers (41 days post the initial immunization) log10
Group	1	2	3	4	5	6	7	8	9	10	Mean	S.D
EV76Δyp1	4.40824	5.61236	3.80618	4.70927	4.10721	3.80618	4.40824	5.31133	5.31133	4.10721	4.55875	0.654158
EV76Δyp2	4.40824	5.61236	4.10721	5.31133	4.40824	3.80618	4.40824	5.31133	5.31133	5.61236	4.82968	0.668621
EV76Δyp1&yp2	3.50515	3.50515	4.10721	4.10721	3.20412	3.20412	3.50515	3.80618	3.50515	3.20412	3.56536	0.341757
EV76	4.70927	4.10721	4.70927	4.40824	4.40824	4.70927	4.10721	4.10721	3.80618	3.50515	4.25772	0.407597
PBS	2	2	2	2	2	2	2	2	2	2	2	0
201-WCL Antibodies IgG2a/IgG1 Ratio
Group	1	2	3	4	5	6	7	8	9	10
EV76Δyp1	0.936077	1.05668	0.926707	1	1	0.716615	0.936077	1.06008	1.12785	0.819753
EV76Δyp2	0.879836	1.12016	0.819753	1.06008	0.936077	0.808231	0.879836	1.20486	0.946363	1.05668
EV76Δyp1&yp2	0.592748	0.592748	0.694561	0.731815	0.726848	0.780121	0.592748	0.863424	0.699589	0.639507
EV76	1	0.931712	0.939918	0.936077	1	0.796374	0.773292	0.773292	0.759671	0.744309

[truncated: 6 more sheets: Fig 6, Fig 9A, Fig 9B, Fig 9D, Fig 9E, S3 Fig]
